# Supplementary material for: Accuracy of diagnosis among clinical malaria patients: comparing microscopy, RDT and a highly sensitive quantitative PCR looking at the implications for submicroscopic infections
Source: Malar J. 2023 Mar 4;22:76. doi: 10.1186/s12936-023-04506-5 (PMC9985253; doi:10.1186/s12936-023-04506-5)
Supplement: Supplementary file 1 — Additional file 1. Diagnostic agreement and performance between both experts. [file 12936_2023_4506_MOESM1_ESM.xlsx]

## Sheet: Sheet1
Diagnostic agreement and performance between both experts
Parasite density estimates
Expert 1	Expert 2
0	0
0	0
0	0
0	0
0	0										Agreement between the two microscopists
0	0											Expert 1
0	0											Positive	Negative
0	0									Expert 2	Positive	141	18	Agreement	0.9599
0	0										Negative	21	792	kappa	0.854 (0.810-0.899)
0	0											933 agreements out of 972
0	0
0	0
0	0
0	0
0	0
0	0
0	0
0	0
0	0
0	0
0	0
0	0
0	0
0	0
0	0
0	0
0	0
0	0
0	0
0	0
0	0
0	0
0	0
0	0
0	0
0	0
0	0
0	0
0	0
0	0
0	0
0	0
0	0
0	0
0	0
0	0
48	0
0	0
0	0
0	0
0	0
0	0
0	0
0	0
0	0
0	0
0	0
0	0
0	0
0	0
0	0
0	0
0	0
0	0
0	0
0	0
0	0
0	0
0	0
0	0
0	0
0	0
0	0
0	0
0	0
	0
	0
0	0
0	0
0	0
0	0
0	0
0	0
0	0
0	0
0	0
0	0
0	0
0	0
0	0
0	0
0	0
0	0
0	0
0	0
0	0
0	0
0	0
0	0
0	0
0	0
0	0
0	0
0	0
0	0
20019.7	24796
0	0
0	0
0	0
120871	112000
0	0
0	0
0	0
0	0
106128	68784.3
0	0
0	0
0	0
0	0
0	0
272	367.265
0	0
0	0
0	143.141
0	0
0	0
0	0
0	0
0	0
0	0
0	0
0	0
0	0
0	0
0	0
0	0
0	0
0	0
0	0
48509.8	51294.1
0	0
6480	7038.46
2376.24	2661.39
0	0
0	0
0	0
0	0
0	0
0	0
0	0
0	0
0	0
18746.3	24906.4
48	0
0	0
0	0
0	0
31921.2	24591.1
3029.13	1841.27
0	0
0	0
0	0
0	0
1539.91	203
0	0
0	0
51411.8	2040
71881.8	59440
0	0
54280	62336.6
0	0
0	0
0	0
0	0
0	0
0	0
gametocytes	gametocytes
0	0
0	0
0	0
0	319.361
1024.63	2059.88
0	0
0	0
0	0
0	0
0	0
3636.36	5040
127.49	415.17
0	240
0	0
0	0
0	0
0	0
0	0
1165.05	0
111.554	0
0	0
84965.5	0
0	0
0	0
0	0
0	0
47.9042	0
0	0
0	0
0	0
0	0
192	365.079
0	0
0	0
0	0
1416.27	3980.3
0	0
0	0
0	0
401864	1604000
0	0
0	0
0	0
0	0
71725.5	44078.4
0	0
0	0
0	0
0	0
0	0
0	0
470.588	588.469
355.556	887.129
0	0
0	0
0	0
0	0
0	0
0	0
31.8725	0
0	0
176	0
65280	75462.7
0	0
0	0
0	0
0	0
0	0
0	0
0	0
0	gametocytes
0	0
0	0
79.2079	0
0	0
0	0
0	0
0	0
0	0
507.317	587.302
2840	2613.55
0	0
0	0
0	0
0	0
0	0
0	0
0	0
0	0
0	0
0	0
0	0
0	0
0	0
0	0
0	0
0	0
0	0
49393	42080
0	0
0	0
0	0
0	0
0	0
42339.6	80320
110099	68392.2
0	0
0	0
0	0
0	0
0	0
0	0
0	0
0	0
72117.6	99722.8
0	0
0	0
0	0
99411.8	278750
0	0
0	0
0	0
0	0
0	0
0	448
160	47.8088
0	0
0	0
0	0
0	0
0	0
0	0
0	0
0	0
0	0
0	0
0	0
0	0
90280	48800
79.0514	351.297
0	0
0	0
0	0
0	0
39000	37970.1
0	0
0	0
0	0
0	0
585.366	351.297
0	0
0	0
0	0
0	0
0	0
0	0
0	0
0	0
0	0
0	0
0	0
0	0
0	0
0	0
0	0
0	0
0	0
0	0
0	0
0	0
0	0
0	0
0	0
0	0
0	0
0	0
0	0
0	0
0	0
0	0
0	0
0	0
0	0
0	0
0	0
0	0
0	0
0	0
0	0
3926.61	6243.9
5259.26	15168.3
0	0
0	0
0	0
0	0
0	0
0	0
0	0
0	0
0	0
0	0
0	0
0	0
0	0
0	0
0	0
0	0
0	0
21782.2	19960.4
0	0
0	0
0	0
0	0
1215.19	1338.65
0	0
0	0
0	0
28965.5	37840
0	0
0	570.297
0	0
0	0
16480	20769.2
0	0
16	0
8709.36	6772.28
0	0
0	0
0	0
0	0
0	0
0	0
0	0
0	0
84537.3	193750
28514.9	30970.3
827.586	1682.54
0	0
0	0
48	0
0	0
0	0
0	0
0	0
0	0
0	0
0	0
0	0
0	0
730.769	1104
0	0
0	0
0	0
0	0
0	0
0	0
0	0
0	0
0	318.091
600	39607.8
0	0
0	0
0	0
0	0
0	0
0	0
176	0
0	0
0	0
29901	60356.4
0	0
0	0
0	0
13882.4	84040
0	0
0	0
0	0
0	0
0	0
0	0
0	0
128	9671.64
0	0
0	0
0	0
0	0
0	0
871.287	6376.24
39009.9	64237.6
0	0
0	0
0	0
0	0
0	0
0	0
0	0
0	0
0	0
0	0
398.01	11520
0	0
0	0
0	0
0	0
0	0
0	0
0	0
0	0
0	0
0	0
0	0
0	0
0	0
769.231	0
0	0
0	0
0	0
0	0
0	0
0	0
0	0
0	0
0	0
0	0
0	0
0	0
437.811	0
0	0
0	0
0	0
0	0
0	0
0	0
0	0
0	0
0	0
0	0
0	0
0	0
0	0
0	0
0	0
0	0
0	0
0	0
0	0
0	0
0	0
0	0
0	0
0	0
0	0
0	0
0	0
0	0
0	0
0	0
0	0
0	0
0	0
0	0
0	0
0	0
0	0
0	0
0	0
0	0
0	0
0	0
0	0
0	0
0	0
0	0
0	0
0	0
0	0
165080	142000
246463	646000
0	0
0	0
0	458.498
0	0
0	0
0	0
0	0
0	0
0	0
0	0
0	656
0	0
0	0
0	0
130800	82000
0	0
0	0
0	510.978
0	0
776.699	3059.76
0	0
0	0
0	0
0	0
176197	188000
0	0
0	0
0	0
0	0
0	0
0	0
0	0
0	0
0	0
0	0
37880	35844.7
0	0
0	0
0	0
0	494.024
0	832
0	0
0	0
0	0
0	0
0	0
0	0
0	0
0	0
0	0
0	0
0	0
0	0
0	0
0	31.8725
0	0
26146.3	19303.5
4855.72	5800
0	0
0	0
0	0
158520	234000
1482.93	1728
6187.19	3808
0	0
0	0
0	0
0	0
0	0
0	0
0	0
80	0
0	0
0	0
0	0
0	0
0	0
0	0
0	0
70108.4	0
0	0
606.635	0
0	0
0	0
0	0
0	0
0	0
0	0
0	0
0	0
0	0
11360	13424.4
0	0
0	0
0	0
0	0
0	0
0	0
15141.5	16039.6
63.8723	0
26120	35683.2
0	0
16	16
48	0
0	0
0	0
0	0
0	0
0	0
0	0
0	0
0	0
0	0
0	0
0	0
0	0
0	0
0	0
5320.57	5014.93
0	0
0	0
0	0
0	0
874.494	1657.37
0	0
0	0
39721.4	30266
0	0
0	0
0	0
0	0
0	0
0	0
0	0
0	0
0	0
0	0
0	0
0	0
0	0
0	0
0	0
0	0
0	0
0	0
0	0
0	0
0	0
0	0
0	0
0	0
3485.15	4886.7
0	0
0	0
0	0
0	0
31.8725	302.789
0	0
334891	4118.81
0	0
0	0
0	0
0	0
0	0
80433.5	46160
57153.8	60000
41803.9	45747.6
0	0
20360	24941.2
0	0
0	0
0	0
0	0
0	0
2980.39	4079.21
0	0
0	0
0	0
0	0
28330.3	30615.4
0	0
920	1784.86
0	0
0	0
150345	86250
0	0
0	0
0	0
0	0
0	0
0	0
0	0
8712.87	14885.6
127724	91250
0	0
0	0
0	0
0	0
0	0
0	0
33821.8	41411.8
0	0
32	47.7137
32840	40871.3
0	0
3240	4059.7
6384.24	9280
0	0
0	0
0	0
9607.84	16702.4
0	0
0	0
0	0
0	0
0	0
0	0
0	0
19034.5	20643.9
0	0
0	0
0	0
8235.29	10040
0	0
0	0
18360	11440
28316.8	35200
0	0
0	0
0	0
0	0
0	0
0	0
126205	82500
0	0
0	0
0	0
0	0
0	0
123074	82500
0	0
0	0
0	0
38574.3	35783.3
0	0
0	0
0	0
0	0
0	0
3080	3682.54
0	0
0	0
0	0
0	0
0	0
18960	16554.5
16	0
0	0
0	0
0	0
0	0
0	0
124378	106250
0	0
0	0
0	0
0	0
0	0
0	0
0	0
0	0
0	0
29760	25240.9
0	0
337852	266250
171564	147500
0	0
8792.08	11921.6
0	558.882
0	0
58308.5	52500
0	0
560	704
12970.9	12666.7
7157.89	8472.91
15192.3	18891.1
5307.69	6935.96
0	0
0	478.088
0	0
0	0
0	0
0	0
955.224	1145.13
0	0
1313.43	1206.35
0	0
0	0
23601.8	26601.9
0	0
0	0
0	0
120552	178750
0	0
0	0
0	0
0	0
0	0
0	0
0	0
322.581	510.978
256	0
21080	36761
0	0
0	0
0	0
384.615	730.159
0	0
0	0
0	0
0	0
0	0
0	0
0	0
0	0
1950.25	3600
0	0
0	0
0	0
0	2099.01
0	0
28950.5	30400
0	0
0	0
0	0
0	0
0	0
49221.7	45160
0	0
0	0
15120	15304.3
0	0
0	0
0	0
0	0
0	0
60316.8	56897.6
10640	9623.19
51564.4	37359.6
0	0
0	0
0	0
21320.2	18600
0	0
0	0
5588.52	4543.69
15.7791	0
0	0
0	0
0	0
0	0
0	0
0	0
0	0
0	0
37241.4	92500
0	0
0	0
0	0
0	0
0	0
0	0
0	0
0	0
0	0
0	0
0	0
55885.2	38440
0	0
0	17500
132650	227500
0	0
17960	18252.4
0	0
0	0
142000	135000
0	0
0	0
477.612	2160
336980	285000
8277.23	10705.9
0	0
0	0
0	0
0	0
0	0
0	0
0	0
4400	2051.69
6933.33	6235.29
0	0
4440	5911.33
0	0
0	0
0	0
0	0
0	0
0	0
0	0
0	0
4360	5178.74
0	0
0	0
30108.4	26884.6
0	0
0	0
0	0
